# Supplementary material for: The Breakdown of Stored Triacylglycerols Is Required during Light-Induced Stomatal Opening
Source: Curr Biol. 2016 Mar 7;26(5):707–12. doi: 10.1016/j.cub.2016.01.019 (PMC4791430; doi:10.1016/j.cub.2016.01.019)
Supplement: Table S2. Expression Levels of TAG Lipolysis, Peroxisomal Fatty Acid Beta-Oxidation, Glyoxylate Cycle, and Gluconeogenesis-Related Genes in Col-0-Derived Guard Cell and Leaf Samples — The genes are grouped according to function and the order proceeds from lipolysis through the various steps and pathways to gluconeogenesis. Raw microarray data were downloaded and independently processed. Fold change was calculated to represent the comparison of the 2 sample types (guard cell and leaf) that had been maintained either in the presence or absence of exogenous ABA. Gene descriptions are from the latest version of the Arabidopsis genome annotation TAIR10 (http://www.arabidopsis.org/portals/genAnnotation/gene_structural_annotation/annotation_data.jsp). [file mmc2.xlsx]

## Sheet: TAG_FAD_genes.csv
Table S2.
Genes involved in TAG mobilisation						Col-0 Gene expression data in Guard Cell (GC) and Leaf (LF) with/without ABA						Gene Description from TAIR10
						Processed Expression Data				Fold Change
Locus_ID	Gene_name	Pathway	Subcelluar	Evidence	Pathway enzyme	Col-0 GC	Col-0 LF	Col-0 GC +ABA	Col-0 LF +ABA	GC/LF	GC/LF +ABA	Gene Desciption
At2g31690		TAG&FAD		Heterol Exp'n.	TAGL	10.7	2.7	9.1	11.7	3.96296	-1.28571	alpha/beta-Hydrolases superfamily protein
At3g57140	SDP1-LIKE	TAG&FAD		Mutant Char.	TAGL	30.6	13.6	57.6	16.9	2.25	3.40828	sugar-dependent 1-like
At1g23330		TAG&FAD		Seq. Similarity	TAGL	345.7	165.6	437.6	114.3	2.08756	3.82852	alpha/beta-Hydrolases superfamily protein
At5g04040	SDP1	TAG&FAD	Oilbody	Mutant Char ...	TAGL	2278.9	1775.6	1526	398.2	1.28345	3.83225	Patatin-like phospholipase family protein
At3g14360		TAG&FAD		Seq. Similarity	TAGL	55.1	44.5	62.5	97.2	1.2382	-1.5552	alpha/beta-Hydrolases superfamily protein
At5g18640		TAG&FAD		Seq. Similarity	TAGL	599.8	511.4	250.7	433.8	1.17286	-1.73036	alpha/beta-Hydrolases superfamily protein
At5g18630		TAG&FAD		Seq. Similarity	TAGL	1801.5	2310.2	2145.7	2342.2	-1.28238	-1.09158	alpha/beta-Hydrolases superfamily protein
At2g15230	LIP1	TAG&FAD		Heterol Exp'n.	TAGL	439.8	607.1	225.7	782.1	-1.3804	-3.46522	lipase 1
At1g10740		TAG&FAD		Seq. Similarity	TAGL	355.7	546.8	1144.5	1341.6	-1.53725	-1.17221	alpha/beta-Hydrolases superfamily protein
At5g67050		TAG&FAD		Seq. Similarity	TAGL	12.5	38.9	15	19.9	-3.112	-1.32667	alpha/beta-Hydrolases superfamily protein
At5g14930	SAG101	TAG&FAD		Heterol Exp'n.	TAGL	148.6	535.1	124.3	201.3	-3.60094	-1.61947	senescence-associated gene 101
At5g14180		TAG&FAD		Seq. Similarity	TAGL	25.6	305.2	5	2198	-11.9219	-439.6	Myzus persicae-induced lipase 1
At5g19290		TAG&FAD		Seq. Similarity	MAGL	5361.5	368.6	7561.4	659.2	14.5456	11.4706	alpha/beta-Hydrolases superfamily protein
At5g11650		TAG&FAD		Seq. Similarity	MAGL	4272.4	545.9	19627.8	2153.6	7.82634	9.11395	alpha/beta-Hydrolases superfamily protein
At1g73480		TAG&FAD		Seq. Similarity	MAGL	1784	292.2	6133.2	2189.6	6.10541	2.80106	alpha/beta-Hydrolases superfamily protein
At5g14980		TAG&FAD		Seq. Similarity	MAGL	13.1	3.3	20	3.2	3.9697	6.25	alpha/beta-Hydrolases superfamily protein
At2g39400		TAG&FAD		Seq. Similarity	MAGL	6221.7	3212.6	1413.5	1948.2	1.93666	-1.37828	alpha/beta-Hydrolases superfamily protein
At3g55190		TAG&FAD		Seq. Similarity	MAGL	16.2	8.8	4.1	11.5	1.84091	-2.80488	alpha/beta-Hydrolases superfamily protein
At3g55180		TAG&FAD		Seq. Similarity	MAGL	23.6	18.3	35.3	40.5	1.28962	-1.14731	alpha/beta-Hydrolases superfamily protein
At5g16120		TAG&FAD		Seq. Similarity	MAGL	933.4	1041.2	1428.9	1571.7	-1.11549	-1.09994	alpha/beta-Hydrolases superfamily protein
At1g11090		TAG&FAD		Seq. Similarity	MAGL	208.7	234.3	260.4	245.7	-1.12266	1.05983	alpha/beta-Hydrolases superfamily protein
At1g18360		TAG&FAD		Seq. Similarity	MAGL	171	216.9	1056.7	215.6	-1.26842	4.90121	alpha/beta-Hydrolases superfamily protein
At2g47630		TAG&FAD		Seq. Similarity	MAGL	56.3	133.5	53.1	170.6	-2.37123	-3.21281	alpha/beta-Hydrolases superfamily protein
At1g77420		TAG&FAD		Seq. Similarity	MAGL	210.8	726.3	131.3	563.4	-3.44545	-4.29094	alpha/beta-Hydrolases superfamily protein
At2g39420		TAG&FAD		Seq. Similarity	MAGL	119.4	480.7	120.4	547.8	-4.02596	-4.54983	alpha/beta-Hydrolases superfamily protein
At2g39410		TAG&FAD		Seq. Similarity	MAGL	4.7	21.5	5.4	14.7	-4.57447	-2.72222	alpha/beta-Hydrolases superfamily protein
At1g52760		TAG&FAD		Seq. Similarity	MAGL	198.2	2173.2	1056.2	1568.4	-10.9647	-1.48495	lysophospholipase 2
At3g62860		TAG&FAD		Seq. Similarity	MAGL	53.7	815.4	53.8	249.1	-15.1844	-4.63011	alpha/beta-Hydrolases superfamily protein
AT4G24160	CGI_58			Mutant Char.		22405.5	941.6	25442.2	1341.2	23.8	18.97	alpha/beta-Hydrolases superfamily protein
At4g39850	CTS	TAG&FAD	Peroxisome	Mutant Char.	CTS	1338.7	867.6	1271.1	369.1	1.54299	3.44378	peroxisomal ABC transporter 1
At5g27600	LACS7	TAG&FAD	Peroxisome	Mutant Char.	LACS	562.3	551.1	382.3	300.5	1.02032	1.27221	long-chain acyl-CoA synthetase 7
At3g05970	LACS6	TAG&FAD	Peroxisome	Mutant Char.	LACS	1979.2	2094.5	848.5	1504.9	-1.05826	-1.7736	long-chain acyl-CoA synthetase 6
At5g48370					ACT	805	681	712.4	621.4	1.18209	1.14644	Thioesterase/thiol ester dehydrase-isomerase superfamily protein
At1g01710	ACT2	TAG&FAD		Heterol Exp'n.	ACT	571.4	538.4	849.4	331.2	1.06129	2.56461	Acyl-CoA thioesterase family protein
At4g00520	ACT1	TAG&FAD		Seq. Similarity	ACT	82.1	210.8	93.9	232.9	-2.5676	-2.4803	Acyl-CoA thioesterase family protein
At4g16760	ACX1	TAG&FAD	Peroxisome	Mutant Char ...	ACX	8851.5	2869.6	17950.2	5700.1	3.08458	3.1491	acyl-CoA oxidase 1
At2g35690	ACX5	TAG&FAD	Peroxisome	Mutant Char.	ACX	503.3	457.1	362.5	414.8	1.10107	-1.14428	acyl-CoA oxidase 5
At3g51840	ACX4	TAG&FAD	Peroxisome	Mutant Char ...	ACX	4320.8	5945.2	4284.5	4625.9	-1.37595	-1.07968	acyl-CoA oxidase 4
At5g65110	ACX2	TAG&FAD	Peroxisome		ACX	1123.7	2366.1	3221.6	1488.7	-2.10563	2.16404	acyl-CoA oxidase 2
At1g06310	ACX6	TAG&FAD	Peroxisome	Seq. Similarity	ACX	5.7	16	16.9	17.7	-2.80702	-1.04734	acyl-CoA oxidase 6
At3g06860	MFP2	TAG&FAD	Peroxisome	Mutant Char.	MFP	2900	1930.9	1963.1	1325.9	1.50189	1.48058	multifunctional protein 2
At4g29010	AIM1	TAG&FAD	Peroxisome	Mutant Char.	MFP	2647.2	3533.5	1562.3	2096.9	-1.33481	-1.34219	Enoyl-CoA hydratase/isomerase family
At2g33150	KAT2/PED1	TAG&FAD	Peroxisome	Mutant Char ...	KAT	11133	6721.4	16431.3	17399.2	1.65635	-1.05891	peroxisomal 3-ketoacyl-CoA thiolase 3
At1g04710	KAT1	TAG&FAD	Peroxisome	Seq. Similarity	KAT	304.1	257	208	198.8	1.18327	1.04628	peroxisomal 3-ketoacyl-CoA thiolase 4
At5g48880	PKT1	TAG&FAD	Peroxisome	in-planta O ...	KAT	29.2	481.8	65.6	349.4	-16.5	-5.32622	peroxisomal 3-keto-acyl-CoA thiolase 2
At4g14440	ECI3	TAG&FAD	Cytosol	Heterol Exp'n.	ISOM	3390.2	1132.6	4616.9	2193.2	2.99329	2.1051	3-hydroxyacyl-CoA dehydratase 1
At1g65520	ECI1	TAG&FAD	Peroxisome	Heterol Exp'n.	ISOM	395.5	353.4	971.1	1231.7	1.11913	-1.26836	delta(3), delta(2)-enoyl CoA isomerase 1
At4g14430	ECI2	TAG&FAD	Peroxisome	Heterol Exp'n.	ISOM	785.1	727.2	911.4	1852.1	1.07962	-2.03215	indole-3-butyric acid response 10
At5g43280	DCI1	TAG&FAD	Peroxisome	Heterol Exp'n.	DCI	439.6	530.1	483.9	1556.7	-1.20587	-3.21699	delta(3,5),delta(2,4)-dienoyl-CoA isomerase 1
At3g12800		TAG&FAD	Peroxisome	Seq. Similarity	RED	2314.3	1382.9	2473.1	3466.2	1.67351	-1.40156	short-chain dehydrogenase-reductase B
At1g76150	ECH2	TAG&FAD	Peroxisome	Heterol Exp ...	ECH2	3493.8	2272.3	2821.6	2680	1.53756	1.05284	enoyl-CoA hydratase 2
AT2G22780	PMDH1	Beta-oxidation role	Peroxisome		Malate dehydrogenase	2707.1	1237.3	3028.7	808	2.18791	3.74839	peroxisomal NAD-malate dehydrogenase 1
AT5G09660	PMDH2	Beta-oxidation role	Peroxisome		Malate dehydrogenase	162.2	6797.5	144.5	3346	-41.9081	-23.1557	peroxisomal NAD-malate dehydrogenase 2
AT3G58750	CSY2	Beta-oxidation role	Peroxisome		Citrate synthase	1316.8	1611.9	2455.3	2065	-1.2241	1.18901	citrate synthase 2
AT2G42790	CSY3	Beta-oxidation role	Peroxisome		Citrate synthase	1081.8	1172.1	3191.2	2520.5	-1.08347	1.2661	citrate synthase 3
AT3G27820	SDP2	Beta-oxidation role	Peroxisome		Monodehydro ascorbate reductase	780.6	1720.8	501.3	1105.4	-2.20446	-2.20507	monodehydroascorbate reductase 4
AT5G03860	MLS	Glyoxylate cycle specific	Peroxisome		Malate synthase	4.9	7.8	12.2	6.5	-1.59184	1.87692	malate synthase
AT3G21720	ICL	Glyoxylate cycle specific	Peroxisome		Isocitrate lyase	7.4	5.6	4.6	5.4	1.32143	-1.17391	isocitrate lyase
AT4G37870	PCK1;PEPCK	Gluconeogenesis	Cytosol		PEP carboxykinase	21716.5	2412.8	4831.3	293.6	9.00054	16.4554	phosphoenolpyruvate carboxykinase 1
